# Supplementary material for: Uncoupling of nucleo-cytoplasmic RNA export and localization during stress
Source: Nucleic Acids Res. 2019 Mar 13;47(9):4778–97. doi: 10.1093/nar/gkz168 (PMC6511838; doi:10.1093/nar/gkz168)
Supplement: Supplementary Data [file gkz168_supplemental_files.zip]

Archive with 3 entries (3 files):
- Movie S1.avi
- Movie S2.avi
- Supp Hochberg et al revised final.pdf
